# Supplementary material for: Impact of Protein Intake on Training Response in Chronic Lung Disease
Source: Nutrients. 2025 Dec 22;18(1):41. doi: 10.3390/nu18010041 (PMC12788035; doi:10.3390/nu18010041)
Supplement: Supplementary file 1 [file nutrients-18-00041-s001.zip]

Archive with 2 entries (2 files):
- Supplement S1_ProTraiL.pdf
- Supplement S2_ProTraiL.pdf
